# Supplementary material for: Fine Mapping of QTLs for Ascochyta Blight Resistance in Pea Using Heterogeneous Inbred Families
Source: Front Plant Sci. 2017 May 9;8:765. doi: 10.3389/fpls.2017.00765 (PMC5422545; doi:10.3389/fpls.2017.00765)
Supplement: Supplementary file 1 [file Table_1.XLSX]

## Sheet: KASP markers
Table S1: List of KASP primers used for genotyping of PR-19, HIF-224 and HIF-173
SN	Oligo Name	Sequence (5' to 3')
1	Sc18908_53157_A1	GAAGGTGACCAAGTTCATGCTACCTACAGCTGATACCTCCTATT
	Sc18908_53157_A2	GAAGGTCGGAGTCAACGGATTACCTACAGCTGATACCTCCTATC
	Sc18908_53157_C1	GCAAACGGGGCCGGGAAGTTAA
2	Sc17720_22085_A1	GAAGGTGACCAAGTTCATGCTGGTTCAATATGTTGAGCCTGAGAAG
	Sc17720_22085_A2	GAAGGTCGGAGTCAACGGATTAAGGTTCAATATGTTGAGCCTGAGAAA
	Sc17720_22085_C1	CAAGTCGCCACAATTTTGTGGTAATCAAA
3	Sc19187_14996_A1	GAAGGTGACCAAGTTCATGCTCGAAGCAAAGAGGCATTTGTTGCT
	Sc19187_14996_A2	GAAGGTCGGAGTCAACGGATTGAAGCAAAGAGGCATTTGTTGCG
	Sc19187_14996_C1	TATGTCTGCCACTGCATTACTTCAGAAA
4	Sc33287_25420_A1	GAAGGTGACCAAGTTCATGCTGAGATTTGTTTTGACTTGTTGAACGG
	Sc33287_25420_A2	GAAGGTCGGAGTCAACGGATTCTGAGATTTGTTTTGACTTGTTGAACGA
	Sc33287_25420_C1	ATAAGACAAACAAGGAGAGTTGATAAGATA
5	Sc12023_67096_A1	GAAGGTGACCAAGTTCATGCTGGAGAACGATTCTCACCTTGCCA
	Sc12023_67096_A2	GAAGGTCGGAGTCAACGGATTGAGAACGATTCTCACCTTGCCG
	Sc12023_67096_C1	TTCCAACCCAAGAAAGCAAAATACTTTGTT
6	Sc33468_44352_A1	GAAGGTGACCAAGTTCATGCTGGCACCTCCGAAAAGTCCATTGA
	Sc33468_44352_A2	GAAGGTCGGAGTCAACGGATTGCACCTCCGAAAAGTCCATTGG
	Sc33468_44352_C1	CCTTGCAATGTAATAACCATCCTTAAAGAT
7	Sc34405_83977_A1	GAAGGTGACCAAGTTCATGCTGCAGTCATTCTCTTCCTTGGA
	Sc34405_83977_A2	GAAGGTCGGAGTCAACGGATTCTGCAGTCATTCTCTTCCTTGGG
	Sc34405_83977_C1	CTTCTTTGTCAGACGACGCAAAAGATTTT
8	Sc14910_24814_A1	GAAGGTGACCAAGTTCATGCTTGTCATTTTGTTGCAATGTGTTATTATCATTA
	Sc14910_24814_A2	GAAGGTCGGAGTCAACGGATTGTCATTTTGTTGCAATGTGTTATTATCATTG
	Sc14910_24814_C1	GCGTAGTAGAGAACAACATTAATGATGTAT
9	Sc1762_271077_A1	GAAGGTGACCAAGTTCATGCTATGTGTATGCTTTTGGTGTGCTGC
	Sc1762_271077_A2	GAAGGTCGGAGTCAACGGATTGATGTGTATGCTTTTGGTGTGCTGT
	Sc1762_271077_C1	TAAGGAAAGGATGTTTGGAAGGATGCTT
10	Sc18541_42607_A1	GAAGGTGACCAAGTTCATGCTATTTCAATTCTGCAGCAGTGTACATC
	Sc18541_42607_A2	GAAGGTCGGAGTCAACGGATTATTTCAATTCTGCAGCAGTGTACATG
	Sc18541_42607_C1	CTTGGCAAGAGAGATTGGTCTCCAA
11	Sc34405_60551_A1	GAAGGTGACCAAGTTCATGCTGTTTCTTAGTAATTATTGAATACACAGTGC
	Sc34405_60551_A2	GAAGGTCGGAGTCAACGGATTATGTTTCTTAGTAATTATTGAATACACAGTGA
	Sc34405_60551_C1	TGATTTGACTCCTTCCCTATGTAAACCAT
12	Sc12891_127811_A1	GAAGGTGACCAAGTTCATGCTGGAAACAAACAAGGATCAACCAAGC
	Sc12891_127811_A2	GAAGGTCGGAGTCAACGGATTGGAAACAAACAAGGATCAACCAAGT
	Sc12891_127811_C1	ACTTGCCTCTTGTATGATCCTCATGATTT
13	Sc15143_13830_A1	GAAGGTGACCAAGTTCATGCTATTGTTATTGTTGTTGTTGTTGTTAGCTC
	Sc15143_13830_A2	GAAGGTCGGAGTCAACGGATTATTGTTATTGTTGTTGTTGTTGTTAGCTG
	Sc15143_13830_C1	GACGGAAAATCACTTCACCATTTCATGAA
14	Sc11288_289296_A1	GAAGGTGACCAAGTTCATGCTGTAGGTCTTTCGCACGAGTCTTT
	Sc11288_289296_A2	GAAGGTCGGAGTCAACGGATTGTAGGTCTTTCGCACGAGTCTTA
	Sc11288_289296_C1	CTTGCCTTTTGCCGGAGTATATACATTTA
15	Sc43102_14277_A1	GAAGGTGACCAAGTTCATGCTCATCAGCTACAATGCAATAATGATCG
	Sc43102_14277_A2	GAAGGTCGGAGTCAACGGATTCTCATCAGCTACAATGCAATAATGATCA
	Sc43102_14277_C1	CTGGTTCCTCCAGTTACCAGGAAAT
16	Sc33505_15879_A1	GAAGGTGACCAAGTTCATGCTATTATATTTGGAGCTGTTGTTGACGAC
	Sc33505_15879_A2	GAAGGTCGGAGTCAACGGATTAATATTATATTTGGAGCTGTTGTTGACGAT
	Sc33505_15879_C1	CCGGTTGCGATGATAGTCACATGAA
17	Sc19507_38847_A1	GAAGGTGACCAAGTTCATGCTTATCTTATAGTTTAGGTGCTTTAGCCT
	Sc19507_38847_A2	GAAGGTCGGAGTCAACGGATTATCTTATAGTTTAGGTGCTTTAGCCG
	Sc19507_38847_C1	GCAGTATTATTAAACCAGACAAAGCAACAA
18	Sc749_78456_A1	GAAGGTGACCAAGTTCATGCTACAGTTTCTCAGTAATTTCTTGGACAG
	Sc749_78456_A2	GAAGGTCGGAGTCAACGGATTCAACAGTTTCTCAGTAATTTCTTGGACAA
	Sc749_78456_C1	ACTACAACATAAGTTAATCAAGTACTTCTA
19	PsC943p541_A1	GAAGGTGACCAAGTTCATGCTTGGGCATAATAGTAACACGCTTG
	PsC943p541_A2	GAAGGTCGGAGTCAACGGATTCCTTGGGCATAATAGTAACACGCTTA
	PsC943p541_C1	GTTGGACTCTTTGAGGACACCAACTT
20	PsC4233p498_A1	GAAGGTGACCAAGTTCATGCTAGACCTTATTGTTAGATCGAGTGCTT
	PsC4233p498_A2	GAAGGTCGGAGTCAACGGATTGACCTTATTGTTAGATCGAGTGCTC
	PsC4233p498_C1	CATTTGGAGGATCCGAGATCCGAA
21	PsC8031p219_A1	GAAGGTGACCAAGTTCATGCTGAGTTGTTGCCATCTAAGGACACAA
	PsC8031p219_A2	GAAGGTCGGAGTCAACGGATTAGTTGTTGCCATCTAAGGACACAC
	PsC8031p219_C1	CGTTCATTAGCGGCTGCAGCCAT
22	PsC8970p349_A1	GAAGGTGACCAAGTTCATGCTCACAAATCCTATCCCAGTAGGAAGA
	PsC8970p349_A2	GAAGGTCGGAGTCAACGGATTACAAATCCTATCCCAGTAGGAAGG
	PsC8970p349_C1	GGAGTAGATGTGGCCATAACTGGTT
23	PsC8148p67_A1	GAAGGTGACCAAGTTCATGCTCGGTTCGACATGTCCGGTGGT
	PsC8148p67_A2	GAAGGTCGGAGTCAACGGATTGGTTCGACATGTCCGGTGGC
	PsC8148p67_C1	ATTACTTGGAGATGACTAGAGACAATGAAA
24	PsC20402p281_A1	GAAGGTGACCAAGTTCATGCTGAAAAGATTATACGAAGGTGACTTGCAA
	PsC20402p281_A2	GAAGGTCGGAGTCAACGGATTGAAAAGATTATACGAAGGTGACTTGCAT
	PsC20402p281_C1	GATGCAGTAATAGACGCCTTAGATTGATT
25	PsC7497p542_A1	GAAGGTGACCAAGTTCATGCTCGAGTCGATGATCGGGTTGGT
	PsC7497p542_A2	GAAGGTCGGAGTCAACGGATTCGAGTCGATGATCGGGTTGGA
	PsC7497p542_C1	GCCAGGGTCCACTCCGAAGATT
26	PsC6775p65_A1	GAAGGTGACCAAGTTCATGCTGCTAACTCCAAAATGGCAGTTGAT
	PsC6775p65_A2	GAAGGTCGGAGTCAACGGATTGCTAACTCCAAAATGGCAGTTGAC
	PsC6775p65_C1	GGCCTTTCCACCAGACTCACCA
27	PsC25502p276_A1	GAAGGTGACCAAGTTCATGCTGAAGGATGTTTGTTGAATCCATGCCT
	PsC25502p276_A2	GAAGGTCGGAGTCAACGGATTAAGGATGTTTGTTGAATCCATGCCC
	PsC25502p276_C1	AACACCATGGGAGACAGTTGCCAAA
28	PsC6805p316-A1	GAAGGTGACCAAGTTCATGCTATACTCATTATGCTTTCTTTCTTCACTTC
	PsC6805p316-A2	GAAGGTCGGAGTCAACGGATTGTTATACTCATTATGCTTTCTTTCTTCACTTA
	PsC6805p316-C1	AAGTGAAGATGGCGAGCAAGGCAAA
29	PsC8780p118-A1	GAAGGTGACCAAGTTCATGCTCCAAAACAGCTTTAACAAAGATACC
	PsC8780p118-A2	GAAGGTCGGAGTCAACGGATTCTCCAAAACAGCTTTAACAAAGATACT
	PsC8780p118-C1	CTGTTGTAACGCCTCCTTTATTTCTGAAT
30	PsC22609p103-A1	GAAGGTGACCAAGTTCATGCTGAACAGAACTTGTTTATCAAACCGCG
	PsC22609p103-A2	GAAGGTCGGAGTCAACGGATTAGAACAGAACTTGTTTATCAAACCGCT
	PsC22609p103-C1	GCATAATTTGCGAGTAAGAGAGCATTGTT
31	PsC23317p284-A1	GAAGGTGACCAAGTTCATGCTCAGAAGACTTCGGGTGCCTAGT
	PsC23317p284-A2	GAAGGTCGGAGTCAACGGATTAGAAGACTTCGGGTGCCTAGC
	PsC23317p284-C1	GGTTATACGAAACGCTTTGGATTGGTTTA
